# Supplementary material for: Patient-Reported Outcome Measures in a Facial Reconstruction Case Series Following the Implementation of an Integrated Craniofacial Multidisciplinary Team Clinic, Three-Dimensional Photography, and Computer Modeling
Source: Aesthet Surg J Open Forum. 2023 Sep 20;5:ojad082. doi: 10.1093/asjof/ojad082 (PMC10540727; doi:10.1093/asjof/ojad082)
Supplement: ojad082_Supplementary_Data [file ojad082_supplementary_data.zip]

Archive with 2 entries (2 files):
- 23-0085_Appendix B.docx
- 23-0085_Appendix A.docx
